# Supplementary material for: Responses to Induced Passive Heat in Two Local Common Bean (Phaseolus vulgaris L.) Varieties Under Humid Tropical Field Conditions in Costa Rica
Source: Plants (Basel). 2025 Nov 15;14(22):3489. doi: 10.3390/plants14223489 (PMC12656148; doi:10.3390/plants14223489)
Supplement: Supplementary file 1 [file plants-14-03489-s001.zip]

Archive with 1 entries (1 files):
- plants-3926350-supplementary.pdf
